# Supplementary material for: Measuring criticality in control of complex biological networks
Source: NPJ Syst Biol Appl. 2024 Jan 20;10:9. doi: 10.1038/s41540-024-00333-9 (PMC10799883; doi:10.1038/s41540-024-00333-9)
Supplement: Supplementary file 2 — Supplementary Table 1 [file 41540_2024_333_MOESM2_ESM.xls]

## Sheet: PTM_phos_cancer_high_critic
Uniprot	Gene Name	Gene ID	Post-translational modification_Phosphorylation (pY).txt	Disease genes_Cancer.txt	carcinoma OMIM_genes	cardiovascular abnormalities OMIM_genes	cardiovascular diseases OMIM_genes	congenital abnormalities OMIM_genes	congenital, hereditary, and neonatal diseases and abnormalities OMIM_genes	craniofacial abnormalities OMIM_genes	genetic diseases, inborn OMIM_genes	heart defects, congenital OMIM_genes	hematologic diseases OMIM_genes	limb deformities, congenital OMIM_genes	musculoskeletal abnormalities OMIM_genes	musculoskeletal diseases OMIM_genes	neoplasms, glandular and epithelial OMIM_genes	neoplastic syndromes, hereditary OMIM_genes	pathologic processes OMIM_genes	pathological conditions, signs and symptoms OMIM_genes
O15169	AXIN1	8312	Yes	Yes	Yes	No	No	No	No	No	No	No	No	No	No	No	Yes	No	No	No
Q13485	SMAD4	4089	No	Yes	No	Yes	Yes	Yes	Yes	No	Yes	No	Yes	No	No	No	Yes	Yes	No	No
P20936	RASA1	5921	Yes	Yes	No	Yes	Yes	Yes	Yes	No	No	No	No	No	No	No	No	No	No	No
O15530	PDPK1	5170	Yes	Yes	No	No	No	No	No	No	No	No	No	No	No	No	No	No	No	No
P60484	PTEN	5728	Yes	Yes	Yes	No	No	Yes	Yes	Yes	Yes	No	No	Yes	Yes	Yes	Yes	Yes	Yes	Yes
Q07889	SOS1	6654	Yes	Yes	No	Yes	Yes	Yes	Yes	Yes	No	Yes	No	No	Yes	Yes	No	No	No	No
Q13164	MAPK7	5598	Yes	Yes	No	No	No	No	No	No	No	No	No	No	No	No	No	No	No	No
P10721	KIT	3815	Yes	Yes	No	No	No	No	Yes	No	Yes	No	No	No	No	No	No	No	No	No
P16333	NCK1	4690	Yes	Yes	No	No	No	No	No	No	No	No	No	No	No	No	No	No	No	No
Q92835	INPP5D	3635	Yes	Yes	No	No	No	No	No	No	No	No	No	No	No	No	No	No	No	No
Q06124	PTPN11	5781	Yes	Yes	No	Yes	Yes	Yes	Yes	Yes	No	Yes	Yes	No	Yes	Yes	No	No	No	No
P11362	FGFR1	2260	Yes	Yes	No	No	No	Yes	Yes	Yes	Yes	No	Yes	Yes	Yes	Yes	No	No	No	No
P52564	MAP2K6	5608	Yes	Yes	No	No	No	No	No	No	No	No	No	No	No	No	No	No	No	No
O43639	NCK2	8440	Yes	Yes	No	No	No	No	No	No	No	No	No	No	No	No	No	No	No	No
P46934	NEDD4	4734	Yes	Yes	No	No	No	No	No	No	No	No	No	No	No	No	No	No	No	No
P30530	AXL	558	Yes	Yes	No	No	No	No	No	No	No	No	No	No	No	No	No	No	Yes	Yes
Q13588	GRAP	10750	No	Yes	No	No	No	No	No	No	No	No	No	No	No	No	No	No	No	No
P54753	EPHB3	2049	Yes	Yes	No	No	No	No	No	No	No	No	No	No	No	No	No	No	No	No
Q14451	GRB7	2886	Yes	Yes	No	No	No	No	No	No	No	No	No	No	No	No	No	No	No	No
P54762	EPHB1	2047	Yes	Yes	No	No	No	No	No	No	No	No	No	No	No	No	No	No	No	No
P24666	ACP1	52	Yes	Yes	No	No	No	No	No	No	No	No	No	No	No	No	No	No	No	No

## Sheet: Neuron_high_criticality
Neuron	Type
SMBVR	Motor Neuron
RMDL	Motor Neuron
DD01	Motor Neuron
DVB	Polymodal Neuron
SMDDL	Motor Neuron
VA11	Motor Neuron
CEPVR	Sensory Neuron
AVBL	Interneuron
SMDVL	Motor Neuron
DVA	Polymodal Neuron
PVCR	Interneuron
AIBR	Interneuron
AWAL	Sensory Neuron
DD06	Motor Neuron
